# Supplementary material for: [Amino­(iminio)meth­yl]phospho­nate
Source: Acta Crystallogr Sect E Struct Rep Online. 2010 Aug 18;66(Pt 9):o2326. doi: 10.1107/S1600536810032083 (PMC3007934; doi:10.1107/S1600536810032083)
Supplement: Supplementary file 2 [file e-66-o2326-Isup2.hkl]

# 
# h,k,l, Fc-squared, Fo-squared, sigma(Fo-squared) and status flag 
# 
data_I
_shelx_title ' 3 in P-1' 
_shelx_refln_list_code          4 
_shelx_F_calc_maximum       40.32 
_exptl_crystal_F_000       128.00 
_reflns_d_resolution_high  0.8110 
 
loop_ 
 _symmetry_equiv_pos_as_xyz 
 'x, y, z' 
 '-x, -y, -z' 
 
_cell_length_a     4.8559 
_cell_length_b     5.9102 
_cell_length_c     8.1012 
_cell_angle_alpha  99.570 
_cell_angle_beta   90.784 
_cell_angle_gamma 101.546 
 
_shelx_F_squared_multiplier     1.000 
 
loop_ 
 _refln_index_h 
 _refln_index_k 
 _refln_index_l 
 _refln_F_squared_calc 
 _refln_F_squared_meas 
 _refln_F_squared_sigma 
 _refln_observed_status 
   1   0   0      739.18      716.98     32.23 o 
   2   0   0      304.56      325.77      5.40 o 
   3   0   0      130.91      130.40      2.17 o 
   4   0   0      230.34      249.76      6.04 o 
   5   0   0       20.57       21.97      0.67 o 
  -5   1   0       17.02       15.56      0.50 o 
  -4   1   0      288.76      306.93      7.39 o 
  -3   1   0      125.11       93.28      2.29 o 
  -2   1   0      141.78      200.66      4.81 o 
  -1   1   0      383.07      410.94      9.88 o 
   1   1   0      110.14      112.27      1.97 o 
   2   1   0        1.60        3.02      0.11 o 
   3   1   0       87.88       94.67      1.59 o 
   4   1   0        7.08        6.86      0.19 o 
   5   1   0       78.91       79.58      1.41 o 
  -5   2   0        3.43        2.43      0.16 o 
  -4   2   0       91.54       92.42      2.30 o 
  -3   2   0      349.90      385.77      9.23 o 
  -2   2   0       35.40       60.62      1.49 o 
  -1   2   0      483.82      497.74     11.95 o 
   0   2   0     1150.90     1239.76     78.27 o 
   1   2   0      667.65      699.67     12.76 o 
   2   2   0       89.79      104.99      1.29 o 
   3   2   0       15.83       19.36      0.38 o 
   4   2   0      134.50      132.99      2.25 o 
   5   2   0      145.95      136.63      2.34 o 
  -5   3   0       86.09       84.37      1.56 o 
  -4   3   0        9.01        7.66      0.27 o 
  -3   3   0       90.63       91.12      2.24 o 
  -1   3   0      182.68      200.51      3.52 o 
   0   3   0      496.22      533.92     10.45 o 
   1   3   0      175.11      181.03      3.07 o 
   2   3   0      175.52      168.25      2.96 o 
   3   3   0        1.15        1.03      0.07 o 
   4   3   0      184.43      170.07      2.86 o 
  -5   4   0       81.11       82.79      1.55 o 
  -4   4   0       29.71       27.09      0.57 o 
  -3   4   0      574.06      580.50     10.16 o 
  -2   4   0      795.47      784.89     13.85 o 
  -1   4   0       52.65       61.95      1.12 o 
   0   4   0      265.75      264.26      6.81 o 
   1   4   0       34.19       32.88      0.49 o 
   2   4   0      212.01      199.28      3.41 o 
   3   4   0        1.00        0.88      0.11 o 
   4   4   0       49.51       45.50      1.17 o 
  -5   5   0        8.09        8.76      0.25 o 
  -4   5   0        6.21        6.93      0.20 o 
  -3   5   0       58.80       56.58      1.06 o 
  -2   5   0       31.04       29.51      0.58 o 
  -1   5   0       95.65      114.47      2.05 o 
   0   5   0       32.42       35.47      0.99 o 
   1   5   0        2.20        2.41      0.14 o 
   2   5   0       27.03       29.82      0.80 o 
   3   5   0      135.73      132.67      3.10 o 
  -4   6   0       46.86       49.91      1.46 o 
  -3   6   0        3.25        2.88      0.19 o 
  -2   6   0      110.99      113.83      3.05 o 
  -1   6   0       37.03       43.80      1.25 o 
   0   6   0       21.93       20.18      0.42 o 
   1   6   0        5.05        4.99      0.22 o 
   2   6   0       91.87       93.84      2.25 o 
  -2   7   0      100.05       99.40      2.72 o 
  -1   7   0       89.50       84.79      2.32 o 
   0   7   0        9.92        9.08      0.35 o 
   0  -7   1       84.43       83.08      2.01 o 
   1  -7   1       20.12       18.23      0.61 o 
   2  -7   1       61.97       63.60      1.81 o 
  -2  -6   1      151.44      148.47      3.47 o 
  -1  -6   1      191.84      195.43      4.49 o 
   0  -6   1       60.58       61.14      1.68 o 
   1  -6   1        4.34        5.05      0.24 o 
   2  -6   1       93.41       92.29      2.51 o 
   3  -6   1      192.84      197.34      5.20 o 
   4  -6   1      120.83      114.37      3.10 o 
  -3  -5   1        7.76        7.68      0.30 o 
  -2  -5   1       41.82       42.92      1.09 o 
  -1  -5   1       83.91       89.70      2.97 o 
   0  -5   1       36.26       45.86      1.26 o 
   1  -5   1       89.73       86.56      2.32 o 
   2  -5   1       68.20       65.02      1.19 o 
   3  -5   1        5.79        6.98      0.19 o 
   4  -5   1       12.90       13.76      0.33 o 
   5  -5   1       87.84       87.05      1.62 o 
  -4  -4   1       57.69       54.79      1.38 o 
  -3  -4   1       65.00       60.06      1.46 o 
  -2  -4   1        1.75        2.88      0.14 o 
   0  -4   1       20.31       30.43      0.56 o 
   1  -4   1        4.28        3.64      0.10 o 
   3  -4   1       15.76       14.75      0.32 o 
   4  -4   1      342.02      339.74      5.99 o 
   5  -4   1       53.14       50.55      0.98 o 
  -4  -3   1       34.93       35.08      0.66 o 
  -3  -3   1      253.15      249.41      4.12 o 
  -2  -3   1       43.28       48.73      0.71 o 
  -1  -3   1        6.38        6.66      0.12 o 
   0  -3   1      568.95      601.44     10.57 o 
   1  -3   1      286.37      301.91      5.30 o 
   2  -3   1        0.35        0.74      0.06 o 
   3  -3   1       64.18       64.60      1.18 o 
   4  -3   1      238.93      233.51      4.13 o 
   5  -3   1        0.04        0.10      0.05 o 
  -5  -2   1        5.36        5.26      0.18 o 
  -4  -2   1      360.53      370.07      6.09 o 
  -3  -2   1       20.77       18.87      0.30 o 
  -2  -2   1        4.73        5.99      0.11 o 
  -1  -2   1        9.97        8.21      0.13 o 
   2  -2   1       36.20       33.47      0.62 o 
   3  -2   1      622.28      644.24     11.30 o 
   4  -2   1       85.21       79.39      1.45 o 
   5  -2   1       69.78       72.17      1.34 o 
  -5  -1   1       25.44       23.90      0.53 o 
  -4  -1   1      170.77      170.61      2.85 o 
  -3  -1   1        0.67        1.34      0.07 o 
  -2  -1   1        0.03        0.14      0.02 o 
  -1  -1   1      531.41      511.34      7.07 o 
   0  -1   1       59.32       91.73      1.67 o 
   1  -1   1      611.97      611.60     12.93 o 
   2  -1   1      157.84       89.04      2.30 o 
   3  -1   1      232.19      257.99      4.52 o 
   4  -1   1       17.14       18.25      0.38 o 
   5  -1   1      123.83      125.50      3.13 o 
  -5   0   1      162.38      162.99      4.01 o 
  -4   0   1        1.69        1.30      0.11 o 
  -3   0   1       46.65       53.60      0.92 o 
  -1   0   1     1014.25      951.70     16.64 o 
   0   0   1       31.79       34.86      0.64 o 
   1   0   1      934.84      878.01     19.70 o 
   2   0   1      162.10      144.78     15.26 o 
   3   0   1       93.31       93.81      1.33 o 
   4   0   1      353.99      357.75      8.60 o 
   5   0   1       23.16       21.24      0.66 o 
  -5   1   1      168.70      170.49      4.19 o 
  -4   1   1        8.55        5.73      0.22 o 
  -1   1   1      443.47      477.35     11.48 o 
   0   1   1      434.10      500.34      8.21 o 
   1   1   1       21.28       26.76      0.46 o 
   2   1   1      107.09      106.73      2.43 o 
   3   1   1       28.00       26.45      0.50 o 
   4   1   1      133.05      134.90      2.28 o 
   5   1   1        2.42        1.90      0.11 o 
  -5   2   1       12.06       10.54      0.38 o 
  -4   2   1       45.17       40.67      1.07 o 
  -3   2   1       74.07       68.76      1.71 o 
  -2   2   1     1237.03     1355.60     32.46 o 
  -1   2   1       79.67       99.42      2.40 o 
   1   2   1      297.05      326.56      4.50 o 
   2   2   1        0.02        0.24      0.05 o 
   3   2   1      130.20      129.57      2.17 o 
   4   2   1       20.07       20.83      0.43 o 
   5   2   1        2.44        2.78      0.14 o 
  -5   3   1       20.36       16.52      0.53 o 
  -4   3   1       42.79       42.46      1.12 o 
  -3   3   1      166.45      162.08      3.93 o 
  -2   3   1       29.30       34.00      0.88 o 
  -1   3   1      533.76      657.45     15.80 o 
   0   3   1      145.22      141.26      2.49 o 
   1   3   1       13.79       16.98      0.26 o 
   2   3   1       45.24       46.95      0.82 o 
   3   3   1      189.02      182.97      3.04 o 
   4   3   1        5.91        5.96      0.18 o 
  -5   4   1        0.21        0.18      0.05 o 
  -4   4   1       31.84       33.10      0.90 o 
  -3   4   1      318.99      308.75      7.42 o 
  -2   4   1       48.42       47.29      1.20 o 
  -1   4   1      256.66      282.51      9.83 o 
   0   4   1      128.98      166.83     10.82 o 
   1   4   1      106.05      117.50      1.66 o 
   2   4   1       50.90       51.29      0.91 o 
   3   4   1        0.10        0.09      0.10 o 
   4   4   1       20.11       20.45      0.61 o 
  -4   5   1       26.43       25.81      0.86 o 
  -3   5   1        0.37        0.98      0.12 o 
  -2   5   1      209.90      209.42      3.71 o 
  -1   5   1       26.49       24.73      0.50 o 
   0   5   1       15.45       20.90      0.34 o 
   1   5   1       51.07       58.26      1.41 o 
   2   5   1       89.69       84.02      2.00 o 
   3   5   1        8.47        8.03      0.32 o 
  -4   6   1        4.54        4.74      0.17 o 
  -3   6   1      314.11      310.94      8.09 o 
  -2   6   1      356.19      354.50      9.20 o 
  -1   6   1        4.71        5.76      0.26 o 
   0   6   1       32.00       32.62      0.86 o 
   1   6   1       52.70       53.88      1.34 o 
  -1   7   1        7.91        8.06      0.32 o 
   0  -7   2        0.00        0.03      0.06 o 
   1  -7   2      166.79      155.95      4.13 o 
   2  -7   2       80.38       78.33      2.17 o 
  -2  -6   2      146.92      153.10      3.57 o 
  -1  -6   2       56.97       61.23      1.52 o 
   0  -6   2       43.51       42.23      1.20 o 
   1  -6   2       11.40       13.34      0.46 o 
   2  -6   2       15.71       13.16      0.48 o 
   3  -6   2        5.28        6.72      0.30 o 
   4  -6   2       21.40       21.73      0.74 o 
  -3  -5   2       45.85       48.61      1.23 o 
  -2  -5   2       63.48       67.28      1.63 o 
  -1  -5   2        0.28        0.36      0.06 o 
   0  -5   2      210.36      216.48      5.63 o 
   1  -5   2        9.60       12.39      0.42 o 
   2  -5   2       28.78       21.86      0.67 o 
   3  -5   2       55.96       58.24      1.09 o 
   4  -5   2       74.68       73.30      1.37 o 
   5  -5   2       26.00       26.41      0.57 o 
  -4  -4   2      147.85      136.28      3.18 o 
  -3  -4   2       40.83       40.60      1.02 o 
  -2  -4   2      127.63      127.29      2.20 o 
  -1  -4   2      680.33      681.79     13.58 o 
   0  -4   2      247.28      262.12      6.76 o 
   1  -4   2       15.87       20.31      0.51 o 
   3  -4   2      457.44      476.91      8.34 o 
   4  -4   2      259.07      262.88      4.65 o 
   5  -4   2       57.29       58.10      1.12 o 
  -4  -3   2      153.08      147.11      3.41 o 
  -3  -3   2       25.70       26.50      0.49 o 
  -2  -3   2       53.87       54.60      0.79 o 
  -1  -3   2      687.80      669.18     13.30 o 
   0  -3   2       56.30       66.17      1.76 o 
   1  -3   2       34.59       40.29      0.73 o 
   2  -3   2       62.17       59.56      1.08 o 
   3  -3   2      237.69      248.14      4.37 o 
   4  -3   2        5.88        6.19      0.17 o 
   5  -3   2       50.23       49.38      0.96 o 
  -5  -2   2      244.20      230.67      3.85 o 
  -4  -2   2      106.90      102.67      1.75 o 
  -3  -2   2        0.75        1.24      0.07 o 
  -2  -2   2       20.15       25.67      0.38 o 
  -1  -2   2       24.17       42.32      0.60 o 
   0  -2   2       19.51       18.93      0.53 o 
   1  -2   2      367.97      438.70      7.73 o 
   2  -2   2       38.72       34.60      0.64 o 
   3  -2   2       12.51       16.17      0.33 o 
   4  -2   2      639.99      644.33     11.26 o 
   5  -2   2       37.08       35.31      0.99 o 
  -5  -1   2       56.79       57.31      1.04 o 
  -4  -1   2       18.85       19.90      0.40 o 
  -3  -1   2       93.21       93.42      1.32 o 
  -2  -1   2      231.22      263.65      3.63 o 
  -1  -1   2       43.96       63.45      0.89 o 
   0  -1   2     1044.46        0.00      0.16 o 
   1  -1   2       69.73       73.89      3.13 o 
   2  -1   2       98.50      118.74      2.88 o 
   3  -1   2      257.15      288.24      5.06 o 
   4  -1   2      323.58      340.96      5.98 o 
   5  -1   2        2.89        4.01      0.22 o 
  -5   0   2       51.37       47.21      1.26 o 
  -4   0   2      517.24      550.79     13.18 o 
  -3   0   2      268.44      274.43      4.50 o 
  -2   0   2      197.39      223.43      3.31 o 
  -1   0   2      101.57      111.40      1.36 o 
   0   0   2     1625.30     1599.17     38.17 o 
   2   0   2      279.95      295.38     18.01 o 
   4   0   2       43.32       43.34      1.15 o 
   5   0   2        1.78        1.52      0.14 o 
  -5   1   2       11.62       10.36      0.38 o 
  -4   1   2       75.24       77.00      1.93 o 
  -3   1   2      253.53      255.10      6.14 o 
  -2   1   2       52.78       72.73      1.79 o 
  -1   1   2      352.78        0.00      0.16 o 
   0   1   2        0.14        0.29      0.02 o 
   1   1   2       37.83       56.23      0.79 o 
   2   1   2      122.55      114.53      1.91 o 
   3   1   2       87.24       93.60      1.59 o 
   4   1   2       44.14       40.18      0.75 o 
   5   1   2       18.52       18.87      0.61 o 
  -5   2   2       11.18       12.09      0.42 o 
  -4   2   2       21.01       18.92      0.56 o 
  -2   2   2       33.46       50.85      1.28 o 
  -1   2   2        8.04        5.69      0.21 o 
   0   2   2       50.24       59.21      1.00 o 
   1   2   2      488.98      550.04      8.95 o 
   2   2   2      674.19      698.29     11.50 o 
   3   2   2       51.27       49.33      0.87 o 
   4   2   2      224.41      217.82      3.64 o 
   5   2   2       51.14       47.88      0.90 o 
  -5   3   2       69.69       68.62      1.79 o 
  -4   3   2        5.72        7.50      0.29 o 
  -3   3   2       96.44       96.67      2.40 o 
  -2   3   2      695.37      751.29     18.07 o 
  -1   3   2       76.13       71.20      1.78 o 
   0   3   2       19.52       21.15      0.39 o 
   1   3   2      268.76      281.93      3.89 o 
   2   3   2      223.20      218.17      3.79 o 
   3   3   2       11.38       10.78      0.25 o 
   4   3   2       21.28       19.63      0.42 o 
  -5   4   2       11.36       12.11      0.43 o 
  -4   4   2       12.30       11.64      0.40 o 
  -3   4   2      194.84      188.24      4.57 o 
  -2   4   2      764.63      795.59     18.97 o 
  -1   4   2       73.92       62.61      1.58 o 
   0   4   2       97.42       99.41      1.41 o 
   1   4   2      203.12      200.14      3.32 o 
   2   4   2        0.05        0.09      0.07 o 
   3   4   2        4.69        5.34      0.30 o 
  -4   5   2        0.66        1.09      0.11 o 
  -3   5   2       63.37       64.53      1.65 o 
  -2   5   2        3.64        3.76      0.30 o 
  -1   5   2       51.72       63.04      1.84 o 
   0   5   2       42.33       45.45      0.68 o 
   1   5   2        8.59        8.47      0.21 o 
   2   5   2       77.40       74.55      1.79 o 
  -3   6   2       40.76       41.26      0.82 o 
  -2   6   2       99.62      102.22      1.87 o 
  -1   6   2      159.13      170.94      2.95 o 
   0   6   2        7.18        8.16      0.29 o 
   1   6   2       67.91       64.97      1.58 o 
   0  -7   3      136.94      139.03      3.71 o 
   1  -7   3       22.62       20.33      0.67 o 
   2  -7   3       27.15       25.09      0.80 o 
  -2  -6   3        0.31        0.40      0.10 o 
  -1  -6   3      426.14      429.09      7.29 o 
   0  -6   3      329.40      318.25      8.25 o 
   1  -6   3       25.97       25.51      0.78 o 
   2  -6   3       68.37       65.20      1.82 o 
   3  -6   3       67.60       68.83      1.93 o 
   4  -6   3       43.25       41.77      1.25 o 
  -3  -5   3       14.71       16.49      0.51 o 
  -2  -5   3        0.23        0.38      0.08 o 
  -1  -5   3      175.79      182.35      3.14 o 
   0  -5   3        1.12        1.97      0.14 o 
   1  -5   3       68.53       62.02      1.70 o 
   2  -5   3       35.47       36.03      1.06 o 
   3  -5   3       14.59       13.48      0.48 o 
   4  -5   3       63.45       63.41      1.78 o 
  -4  -4   3       54.63       46.42      1.17 o 
  -3  -4   3        4.56        5.20      0.21 o 
  -2  -4   3      151.14      153.68      2.65 o 
  -1  -4   3        8.57       10.86      0.37 o 
   0  -4   3      458.75      441.26     11.45 o 
   1  -4   3        2.82        1.47      0.11 o 
   2  -4   3       17.97       18.71      0.38 o 
   3  -4   3       13.68       15.42      0.34 o 
   4  -4   3      210.57      208.34      3.70 o 
   5  -4   3       81.25       83.09      1.55 o 
  -4  -3   3       14.14       13.59      0.42 o 
  -3  -3   3      112.60      108.65      1.89 o 
  -2  -3   3      479.52      472.42      7.96 o 
  -1  -3   3       16.12       14.49      0.29 o 
   0  -3   3      462.39      504.06     13.07 o 
   2  -3   3       84.79      108.26      1.93 o 
   3  -3   3      111.24      112.79      2.03 o 
   4  -3   3      125.09      121.00      2.18 o 
   5  -3   3        0.38        0.51      0.10 o 
  -5  -2   3        0.61        0.78      0.08 o 
  -4  -2   3      173.82      171.15      2.86 o 
  -3  -2   3      531.21      524.86      7.28 o 
  -2  -2   3       28.37       23.04      0.35 o 
  -1  -2   3      885.95      911.84     13.07 o 
   0  -2   3       47.18       47.09      0.84 o 
   1  -2   3      250.07      242.41      4.24 o 
   2  -2   3      282.17      318.55      5.57 o 
   3  -2   3      244.62      259.82      4.57 o 
   4  -2   3       68.73       71.72      1.32 o 
   5  -2   3       12.60       11.95      0.43 o 
  -5  -1   3        3.48        4.07      0.15 o 
  -4  -1   3       34.38       32.88      0.60 o 
  -3  -1   3      156.02      164.24      2.29 o 
  -2  -1   3      121.29      136.05      1.90 o 
  -1  -1   3      634.41      660.79      9.14 o 
   0  -1   3       38.10       47.69      1.17 o 
   2  -1   3      454.43      459.82      8.11 o 
   3  -1   3      170.77      198.04      3.49 o 
   4  -1   3       39.97       36.61      0.99 o 
   5  -1   3       46.30       44.74      1.23 o 
  -5   0   3      105.80      108.26      2.72 o 
  -4   0   3       79.92       84.16      2.11 o 
  -3   0   3       12.39       12.06      0.37 o 
  -2   0   3      215.30      231.19      4.61 o 
  -1   0   3      321.09      396.05      7.24 o 
   0   0   3       75.76       81.32      1.13 o 
   1   0   3       26.57       29.79      0.55 o 
   2   0   3      773.44      840.36     14.80 o 
   4   0   3      242.07      235.45      5.73 o 
   5   0   3       81.61       79.99      2.08 o 
  -5   1   3       99.12      100.25      2.53 o 
  -4   1   3       61.03       66.49      1.70 o 
  -3   1   3      145.70      140.92      3.44 o 
  -2   1   3      578.01      655.93     15.78 o 
  -1   1   3        3.30        2.94      0.09 o 
   0   1   3        3.87        8.13      0.38 o 
   1   1   3      180.68      186.87      2.59 o 
   2   1   3      112.13      118.87      1.99 o 
   3   1   3      105.30      107.51      1.82 o 
   4   1   3       33.53       34.38      0.65 o 
   5   1   3        8.78        8.36      0.35 o 
  -5   2   3        0.69        1.87      0.14 o 
  -4   2   3      104.39      101.60      2.54 o 
  -2   2   3       35.82       43.53      1.12 o 
  -1   2   3       22.52       23.43      0.64 o 
   0   2   3       12.57       10.44      0.21 o 
   1   2   3     1072.89     1129.79     24.11 o 
   2   2   3        3.62        4.77      0.16 o 
   3   2   3      171.22      176.58      2.95 o 
   4   2   3        9.27        9.51      0.25 o 
  -5   3   3        0.16        0.50      0.10 o 
  -4   3   3       75.20       71.80      1.84 o 
  -3   3   3      161.43      170.17      4.16 o 
  -2   3   3       26.54       27.51      0.75 o 
  -1   3   3       70.41       85.46      2.14 o 
   0   3   3      152.81      152.42      2.52 o 
   1   3   3       68.02       63.70      0.98 o 
   2   3   3      150.52      145.31      3.21 o 
   3   3   3       46.18       45.00      0.82 o 
   4   3   3        6.81        5.65      0.26 o 
  -5   4   3        1.24        2.43      0.18 o 
  -4   4   3        8.65       10.35      0.37 o 
  -3   4   3        3.79        4.62      0.21 o 
  -2   4   3        0.18        0.42      0.08 o 
  -1   4   3       25.48       24.77      0.70 o 
   0   4   3       89.57       85.06      1.45 o 
   1   4   3      150.07      154.80      2.59 o 
   2   4   3      247.14      237.06      3.94 o 
   3   4   3        1.12        1.06      0.09 o 
  -4   5   3       59.04       61.95      1.62 o 
  -3   5   3       24.19       22.96      0.67 o 
  -2   5   3       68.55       72.83      1.84 o 
  -1   5   3       36.98       32.43      0.51 o 
   0   5   3        0.41        0.20      0.05 o 
   1   5   3      114.65      118.95      2.03 o 
   2   5   3       22.58       22.60      0.56 o 
  -3   6   3       58.82       56.40      1.09 o 
  -2   6   3      193.92      192.72      3.45 o 
  -1   6   3       97.15       95.83      1.65 o 
   0   6   3       40.96       42.60      1.07 o 
   1  -7   4       58.02       54.34      1.57 o 
  -2  -6   4       54.58       54.29      1.38 o 
  -1  -6   4      115.24      119.24      2.10 o 
   0  -6   4       24.09       23.88      0.75 o 
   1  -6   4       70.13       64.59      1.81 o 
   2  -6   4        0.05        0.03      0.06 o 
   3  -6   4       85.23       82.45      2.27 o 
  -3  -5   4       19.69       19.93      0.58 o 
  -2  -5   4       66.45       70.59      1.28 o 
  -1  -5   4        4.42        3.73      0.13 o 
   0  -5   4      100.88      105.90      2.83 o 
   1  -5   4       42.26       40.24      1.15 o 
   2  -5   4        4.27        4.62      0.22 o 
   3  -5   4      173.01      162.40      4.29 o 
   4  -5   4       35.00       33.95      1.02 o 
  -3  -4   4      150.02      144.45      3.33 o 
  -2  -4   4       14.81       14.14      0.31 o 
  -1  -4   4      803.96      821.88     24.17 o 
   0  -4   4      527.12      544.74     14.22 o 
   1  -4   4        8.71        8.25      0.30 o 
   2  -4   4       96.97       95.01      2.53 o 
   3  -4   4      126.13      124.79      2.86 o 
   4  -4   4       26.20       28.42      0.59 o 
   5  -4   4        9.26        9.89      0.27 o 
  -4  -3   4       41.08       39.88      1.01 o 
  -3  -3   4      114.65      112.76      1.96 o 
  -2  -3   4       29.84       29.98      0.56 o 
  -1  -3   4      402.35      419.53     10.78 o 
   0  -3   4       41.66       37.29      1.04 o 
   1  -3   4        0.05        0.45      0.06 o 
   2  -3   4      191.75      203.06      3.58 o 
   3  -3   4       32.13       30.80      0.60 o 
   4  -3   4       15.64       14.56      0.33 o 
   5  -3   4        8.68        9.96      0.38 o 
  -4  -2   4      169.36      160.11      2.25 o 
  -3  -2   4       64.82       62.08      0.90 o 
  -2  -2   4      260.42      265.50      3.67 o 
  -1  -2   4       62.35       77.35      1.09 o 
   1  -2   4       22.68       20.60      0.59 o 
   2  -2   4        0.63        0.27      0.03 o 
   3  -2   4       78.65       84.43      1.53 o 
   4  -2   4      115.08      112.96      2.04 o 
   5  -2   4      119.82      115.96      2.93 o 
  -5  -1   4        2.51        2.43      0.16 o 
  -4  -1   4        8.19        8.14      0.20 o 
  -3  -1   4      181.24      188.26      2.62 o 
  -2  -1   4      464.47      476.74      8.37 o 
  -1  -1   4       70.44       90.74      1.27 o 
   0  -1   4      147.78      187.26      3.29 o 
   1  -1   4      509.19      513.58      9.11 o 
   2  -1   4       36.95       47.31      0.87 o 
   3  -1   4      149.18      154.46      2.74 o 
   4  -1   4       85.08       85.96      2.17 o 
   5  -1   4       49.51       47.32      1.30 o 
  -5   0   4       24.36       26.99      0.78 o 
  -4   0   4      163.09      159.04      3.89 o 
  -3   0   4     1414.51     1457.67     25.64 o 
  -2   0   4       95.31      103.52      1.86 o 
  -1   0   4      225.59      263.44      4.63 o 
   0   0   4       13.81       10.58      0.78 o 
   1   0   4      682.08      391.30     10.20 o 
   2   0   4      197.27      221.47      5.36 o 
   3   0   4        7.09        6.99      0.27 o 
   4   0   4       48.40       49.43      1.31 o 
   5   0   4        3.29        3.05      0.19 o 
  -5   1   4       31.48       32.24      0.93 o 
  -4   1   4       56.48       56.79      1.47 o 
  -3   1   4      196.92      221.42      5.36 o 
  -2   1   4       42.91       46.61      0.79 o 
  -1   1   4        7.60        6.31      0.17 o 
   0   1   4       32.79       33.50      0.49 o 
   1   1   4        0.18        0.69      0.08 o 
   3   1   4       14.54       15.87      0.34 o 
   4   1   4        1.94        1.78      0.14 o 
  -5   2   4        4.95        4.64      0.24 o 
  -4   2   4       71.43       80.60      2.05 o 
  -3   2   4      140.02      137.29      3.37 o 
  -2   2   4      197.23        0.00      0.02 o 
  -1   2   4       91.40      108.17      3.78 o 
   0   2   4        0.41        0.73      0.04 o 
   1   2   4      182.50      188.03      3.11 o 
   2   2   4      436.55      433.41      7.11 o 
   3   2   4       25.30       27.61      0.54 o 
   4   2   4       45.31       41.55      0.78 o 
  -5   3   4      143.81      144.23      3.61 o 
  -4   3   4       91.78       92.64      2.35 o 
  -3   3   4      167.76      166.39      4.08 o 
  -2   3   4      230.12      253.45      6.12 o 
  -1   3   4      144.03      139.69      3.05 o 
   0   3   4        9.27        9.80      0.21 o 
   1   3   4      220.73      226.07      3.75 o 
   2   3   4       49.48       49.24      0.89 o 
   3   3   4        0.53        0.25      0.06 o 
  -4   4   4        8.00        7.79      0.32 o 
  -3   4   4       94.98       96.94      2.43 o 
  -2   4   4       38.30       34.51      0.94 o 
  -1   4   4      218.22      209.86      3.48 o 
   0   4   4        0.08        0.48      0.08 o 
   1   4   4      125.27      121.87      2.06 o 
   2   4   4        0.04        0.00      0.05 o 
   3   4   4       10.87       12.17      0.31 o 
  -3   5   4       12.92       14.54      0.48 o 
  -2   5   4        7.69        7.37      0.29 o 
  -1   5   4       35.71       36.64      1.02 o 
   0   5   4      115.50      117.32      1.99 o 
   1   5   4        0.22        0.20      0.06 o 
   2   5   4       41.43       38.44      0.75 o 
  -2   6   4        1.53        2.13      0.18 o 
  -1   6   4      102.05       97.55      2.49 o 
  -1  -6   5      101.10      103.83      2.21 o 
   0  -6   5      255.78      245.41      6.43 o 
   1  -6   5       96.95       96.13      2.62 o 
   2  -6   5       86.49       84.88      2.33 o 
   3  -6   5      101.64       96.56      2.64 o 
  -2  -5   5       25.58       27.11      0.55 o 
  -1  -5   5       15.00       16.60      0.78 o 
   0  -5   5        0.59        0.40      0.08 o 
   1  -5   5       15.98       14.71      0.51 o 
   2  -5   5      144.52      141.88      3.76 o 
   3  -5   5        0.01        0.00      0.06 o 
   4  -5   5       65.56       61.63      1.74 o 
  -3  -4   5        8.21        6.57      0.19 o 
  -2  -4   5       48.75       49.34      0.91 o 
  -1  -4   5       14.80       16.59      0.35 o 
   0  -4   5       73.11       80.31      2.17 o 
   1  -4   5      418.33      416.38     10.73 o 
   2  -4   5       39.12       38.08      1.09 o 
   3  -4   5      209.85      209.81      5.49 o 
   4  -4   5       77.10       75.42      1.41 o 
  -3  -3   5      163.47      156.53      3.87 o 
  -2  -3   5      200.83      189.33      3.23 o 
  -1  -3   5        9.57        8.59      0.32 o 
   1  -3   5      411.42      411.87      7.22 o 
   2  -3   5        8.94        9.13      0.22 o 
   3  -3   5       66.62       63.20      1.17 o 
   4  -3   5       15.18       14.93      0.39 o 
   5  -3   5       12.28       12.14      0.45 o 
  -4  -2   5        9.51        8.64      0.35 o 
  -3  -2   5      476.35      472.86      8.27 o 
  -2  -2   5      181.30      168.01      2.34 o 
  -1  -2   5      105.34      120.38      3.43 o 
   0  -2   5      370.12      342.97     17.38 o 
   1  -2   5       74.66       70.99      1.29 o 
   2  -2   5       65.91       75.33      1.37 o 
   3  -2   5        2.16        1.60      0.08 o 
   4  -2   5        0.94        1.25      0.13 o 
   5  -2   5        1.41        1.36      0.14 o 
  -5  -1   5        0.02        0.05      0.06 o 
  -4  -1   5       26.83       28.49      0.59 o 
  -3  -1   5       30.82       31.11      0.61 o 
  -2  -1   5       75.65       90.83      1.64 o 
  -1  -1   5      132.10      143.02      3.86 o 
   0  -1   5      162.18      158.42      2.81 o 
   1  -1   5       71.84       77.04      1.39 o 
   2  -1   5      396.76      405.34      7.12 o 
   3  -1   5       34.57       36.89      1.26 o 
   4  -1   5        1.32        2.03      0.14 o 
   5  -1   5       49.41       44.82      1.25 o 
  -5   0   5        0.37        0.22      0.08 o 
  -4   0   5      205.90      212.27      5.17 o 
  -3   0   5        1.37        1.62      0.09 o 
  -2   0   5      385.13      450.07     10.76 o 
  -1   0   5       32.85       33.44      1.24 o 
   0   0   5      101.68      108.42      1.95 o 
   1   0   5      384.87      378.71      6.64 o 
   2   0   5       28.35       34.38      0.66 o 
   3   0   5        8.44       10.60      0.37 o 
   4   0   5        2.01        1.97      0.14 o 
  -5   1   5       93.80      103.32      2.62 o 
  -4   1   5       94.17       98.99      2.49 o 
  -3   1   5       84.52       92.77      2.32 o 
  -2   1   5      155.40      158.10      3.94 o 
  -1   1   5      104.08      109.80      1.98 o 
   0   1   5        2.40        1.27      0.07 o 
   1   1   5      190.59      184.37      3.14 o 
   2   1   5        0.22        0.49      0.24 o 
   3   1   5        5.38        6.22      0.27 o 
   4   1   5       39.12       37.66      1.07 o 
  -5   2   5      145.12      163.16      4.06 o 
  -4   2   5       45.50       40.81      1.12 o 
  -3   2   5      461.40      483.85     11.61 o 
  -2   2   5       38.45       36.78      0.99 o 
  -1   2   5        2.76        0.02      0.02 o 
   0   2   5       48.34       49.57      1.15 o 
   1   2   5       39.55       39.58      0.71 o 
   2   2   5        7.06        8.57      0.22 o 
   3   2   5        3.40        3.58      0.14 o 
   4   2   5       69.81       66.76      1.21 o 
  -4   3   5      111.96      111.43      2.81 o 
  -3   3   5       56.19       54.92      1.44 o 
  -2   3   5        0.98        1.74      0.13 o 
  -1   3   5       72.40       70.12      1.81 o 
   0   3   5      197.73      207.99      3.43 o 
   1   3   5        0.17        0.35      0.05 o 
   2   3   5       19.21       19.65      0.41 o 
   3   3   5       34.59       34.41      0.89 o 
  -4   4   5       70.09       81.77      2.11 o 
  -3   4   5       32.54       29.66      0.85 o 
  -2   4   5       24.90       26.26      0.75 o 
  -1   4   5       15.59       13.37      0.46 o 
   0   4   5       11.59       10.52      0.38 o 
   1   4   5       22.30       21.37      0.44 o 
   2   4   5       60.15       56.56      1.02 o 
  -3   5   5        4.38        4.21      0.22 o 
  -2   5   5       31.28       30.16      0.86 o 
  -1   5   5       55.67       52.90      1.44 o 
   0   5   5        5.99        6.41      0.30 o 
   1   5   5       39.23       41.37      1.18 o 
  -1  -6   6        0.14        0.51      0.19 o 
   0  -6   6        6.96        6.06      0.30 o 
   1  -6   6       40.94       37.82      1.14 o 
   2  -6   6       38.17       35.63      1.09 o 
  -2  -5   6       12.17       11.92      0.29 o 
  -1  -5   6       17.22       17.84      0.41 o 
   0  -5   6       18.35       16.94      0.58 o 
   1  -5   6       81.81       77.96      2.14 o 
   2  -5   6        6.02        6.25      0.29 o 
   3  -5   6      101.07       92.22      2.51 o 
  -3  -4   6       70.97       73.63      2.03 o 
  -2  -4   6        0.34        0.31      0.08 o 
  -1  -4   6       28.29       30.97      0.60 o 
   0  -4   6      424.95      417.43     10.78 o 
   1  -4   6      227.78      233.05      6.08 o 
   2  -4   6      124.94      126.32      3.36 o 
   3  -4   6       82.00       79.89      2.17 o 
   4  -4   6        2.40        2.56      0.18 o 
  -3  -3   6        6.83        6.44      0.29 o 
  -2  -3   6       32.42       34.69      1.01 o 
  -1  -3   6       22.81       22.93      0.70 o 
   0  -3   6      165.45      158.30      4.16 o 
   1  -3   6       10.22        9.62      0.22 o 
   2  -3   6      141.03      140.65      2.52 o 
   3  -3   6        3.85        3.81      0.14 o 
   4  -3   6        1.46        1.84      0.14 o 
  -4  -2   6       12.19       10.36      0.40 o 
  -3  -2   6        1.69        0.67      0.10 o 
  -2  -2   6        1.54        2.59      0.10 o 
  -1  -2   6       36.36       32.61      0.48 o 
   0  -2   6       27.84       33.93      0.65 o 
   1  -2   6      757.46      746.77     13.19 o 
   2  -2   6       20.51       22.40      0.46 o 
   3  -2   6       96.77       93.06      1.70 o 
   4  -2   6       57.87       58.69      1.55 o 
  -4  -1   6        5.17        5.18      0.17 o 
  -3  -1   6      143.34      154.33      2.76 o 
  -2  -1   6       77.34       73.31      1.77 o 
  -1  -1   6       87.78       77.85      1.43 o 
   0  -1   6      107.56      114.80      2.83 o 
   1  -1   6      390.28      419.28      7.34 o 
   2  -1   6        1.85        2.70      0.11 o 
   3  -1   6        9.53        9.13      0.34 o 
   4  -1   6       67.38       63.46      1.68 o 
  -4   0   6       25.22       25.09      0.74 o 
  -3   0   6      366.51      382.18      6.74 o 
  -2   0   6      429.76      439.91      7.72 o 
  -1   0   6       12.27       12.57      0.30 o 
   0   0   6      431.78      439.69      7.71 o 
   1   0   6       19.64       21.37      0.44 o 
   2   0   6        2.06        2.42      0.10 o 
   3   0   6       20.26       17.65      0.56 o 
   4   0   6        7.79        6.64      0.30 o 
  -4   1   6       29.19       34.88      0.98 o 
  -3   1   6        3.67        3.79      0.19 o 
  -2   1   6        1.24        0.53      0.06 o 
  -1   1   6       65.65       63.61      1.20 o 
   0   1   6      105.16      109.86      1.99 o 
   1   1   6       71.75       73.40      1.36 o 
   2   1   6       55.85       58.42      1.55 o 
   3   1   6       34.52       35.77      1.02 o 
   4   1   6        0.74        0.96      0.13 o 
  -4   2   6       42.14       45.82      1.25 o 
  -3   2   6       12.65       12.23      0.42 o 
  -2   2   6      184.31      195.63      4.78 o 
  -1   2   6      224.46      228.59      5.58 o 
   0   2   6       41.69       43.26      1.17 o 
   1   2   6      207.32      216.25      3.59 o 
   2   2   6       48.67       47.02      0.86 o 
   3   2   6       79.73       73.17      1.30 o 
  -4   3   6       46.16       42.63      1.18 o 
  -3   3   6        2.22        3.57      0.19 o 
  -2   3   6      121.48      115.84      2.89 o 
  -1   3   6      175.22      172.90      4.27 o 
   0   3   6        4.48        4.08      0.22 o 
   1   3   6       25.05       25.57      0.78 o 
   2   3   6       16.32       16.86      0.38 o 
  -3   4   6       43.88       45.50      1.25 o 
  -2   4   6       58.91       53.22      1.42 o 
  -1   4   6        1.01        0.59      0.11 o 
   0   4   6        0.87        1.54      0.16 o 
   1   4   6        3.41        3.89      0.22 o 
  -1   5   6       82.80       73.53      1.95 o 
  -1  -5   7       10.71       12.17      0.48 o 
   0  -5   7        0.15        0.34      0.10 o 
   1  -5   7       62.10       61.90      1.76 o 
   2  -5   7       61.32       58.13      1.65 o 
   3  -5   7        1.12        1.46      0.16 o 
  -2  -4   7        4.97        6.19      0.29 o 
  -1  -4   7        0.05        0.19      0.06 o 
   0  -4   7        3.25        3.87      0.22 o 
   1  -4   7      255.06      257.11      6.72 o 
   2  -4   7      113.21      116.02      3.12 o 
   3  -4   7        8.87        8.33      0.35 o 
  -3  -3   7      180.11      168.50      4.46 o 
  -2  -3   7       60.25       53.36      1.52 o 
  -1  -3   7       34.05       28.31      0.86 o 
   0  -3   7       21.18       21.67      0.69 o 
   1  -3   7      109.20      106.73      2.86 o 
   2  -3   7        4.25        6.09      0.27 o 
   3  -3   7        3.26        3.62      0.14 o 
   4  -3   7       31.07       30.43      0.88 o 
  -3  -2   7       31.62       29.58      0.91 o 
  -2  -2   7       66.74       57.27      1.62 o 
  -1  -2   7       42.43       38.97      0.75 o 
   0  -2   7      220.45      216.26      3.83 o 
   1  -2   7       47.14       46.44      0.89 o 
   2  -2   7       41.62       46.81      0.98 o 
   3  -2   7       28.82       31.42      0.90 o 
   4  -2   7        0.14        0.29      0.08 o 
  -4  -1   7       75.17       83.80      1.57 o 
  -3  -1   7       10.53       10.58      0.27 o 
  -2  -1   7       23.35       29.14      0.82 o 
  -1  -1   7      118.16      120.99      2.19 o 
   0  -1   7      140.36      139.16      2.50 o 
   1  -1   7       47.45       48.54      0.93 o 
   2  -1   7       95.61       97.53      1.78 o 
   3  -1   7       92.60       90.18      2.30 o 
   4  -1   7        1.60        1.41      0.16 o 
  -4   0   7        2.44        2.51      0.16 o 
  -3   0   7        0.29        0.20      0.14 o 
  -2   0   7       13.13       13.33      0.32 o 
  -1   0   7      339.09      358.12      6.32 o 
   0   0   7        0.15        0.38      0.06 o 
   1   0   7      279.54      280.09      4.96 o 
   2   0   7       58.25       58.96      1.57 o 
   3   0   7        5.14       10.84      0.42 o 
  -4   1   7        4.09        5.31      0.26 o 
  -3   1   7        0.04        0.00      0.05 o 
  -2   1   7       48.29       45.98      0.90 o 
  -1   1   7       97.37       95.39      1.77 o 
   0   1   7       33.13       34.28      0.69 o 
   1   1   7       24.83       24.45      0.74 o 
   2   1   7        3.79        9.96      0.38 o 
   3   1   7        6.58        6.80      0.32 o 
  -4   2   7        0.02        0.10      0.08 o 
  -3   2   7       46.87       43.72      1.20 o 
  -2   2   7      239.99      239.57      5.84 o 
  -1   2   7        1.78        1.46      0.16 o 
   0   2   7      154.93      159.18      3.95 o 
   1   2   7        0.72        0.85      0.13 o 
   2   2   7        0.11        0.10      0.06 o 
  -3   3   7       38.44       36.67      1.04 o 
  -2   3   7       15.48       14.28      0.50 o 
  -1   3   7      101.28       96.13      2.48 o 
   0   3   7       72.11       71.71      1.90 o 
   1   3   7        4.37        4.78      0.26 o 
   2   3   7        2.51        2.54      0.21 o 
  -2   4   7       58.26       52.63      1.42 o 
  -1   4   7       98.71       97.25      2.53 o 
   0   4   7        4.51        5.28      0.29 o 
   0  -5   8       85.53       86.20      2.40 o 
   1  -5   8       13.20       12.41      0.50 o 
  -2  -4   8        0.33        0.19      0.08 o 
  -1  -4   8       23.55       24.15      0.78 o 
   0  -4   8       85.49       84.87      2.35 o 
   1  -4   8       39.06       38.22      1.15 o 
   2  -4   8        2.07        2.08      0.18 o 
  -2  -3   8       19.14       18.26      0.64 o 
  -1  -3   8       81.40       80.53      2.22 o 
   0  -3   8       13.59       12.25      0.46 o 
   1  -3   8       14.65       17.30      0.59 o 
   2  -3   8       13.11       14.14      0.50 o 
  -3  -2   8       43.92       48.01      1.41 o 
  -2  -2   8        2.25        3.02      0.19 o 
  -1  -2   8        9.64        7.77      0.34 o 
   0  -2   8       16.36       17.10      0.39 o 
   1  -2   8      125.58      125.68      2.28 o 
   2  -2   8      117.40      116.23      2.12 o 
   3  -2   8        0.76        1.02      0.13 o 
  -3  -1   8       65.49       64.85      1.84 o 
  -2  -1   8       95.27       94.59      1.74 o 
  -1  -1   8       20.26       17.09      0.40 o 
   0  -1   8       50.70       56.57      1.08 o 
   1  -1   8       47.88       48.39      0.94 o 
   2  -1   8       40.03       40.35      1.12 o 
   3  -1   8        4.40        4.72      0.26 o 
  -3   0   8       22.07       20.10      0.46 o 
  -2   0   8      178.02      172.13      3.10 o 
  -1   0   8       36.64       39.03      0.79 o 
   0   0   8       45.14       45.89      0.90 o 
   1   0   8       33.98       33.86      0.69 o 
   2   0   8        0.18        0.22      0.08 o 
   3   0   8       28.01       30.50      0.93 o 
  -3   1   8        1.70        2.35      0.18 o 
  -2   1   8        1.79        2.17      0.18 o 
  -1   1   8       87.29       89.71      1.68 o 
   0   1   8       18.79       17.60      0.50 o 
   1   1   8        1.67        1.78      0.16 o 
   2   1   8       39.86       38.92      1.14 o 
  -3   2   8        2.30        1.81      0.16 o 
  -2   2   8       59.51       57.73      1.54 o 
  -1   2   8      207.22      214.91      5.31 o 
   0   2   8        4.12        4.64      0.26 o 
   1   2   8       51.29       50.17      1.41 o 
  -2   3   8       49.70       51.48      1.41 o 
  -1   3   8       30.73       31.18      0.96 o 
   0   3   8        0.76        0.53      0.11 o 
   0  -4   9       74.73       76.04      2.14 o 
   1  -4   9       45.46       42.51      1.28 o 
  -1  -3   9        7.12        6.48      0.32 o 
   0  -3   9       32.27       33.63      1.04 o 
   1  -3   9        1.67        1.74      0.16 o 
   2  -3   9        4.97        4.16      0.24 o 
  -2  -2   9        7.46        5.82      0.30 o 
  -1  -2   9       11.09       12.51      0.48 o 
   0  -2   9        0.98        1.18      0.14 o 
   1  -2   9        2.62        3.53      0.21 o 
   2  -2   9        0.40        0.87      0.26 o 
  -2  -1   9       47.28       44.97      1.34 o 
  -1  -1   9      170.91      171.15      3.09 o 
   0  -1   9       15.88       16.59      0.39 o 
   1  -1   9        0.13        0.16      0.06 o 
   2  -1   9       38.71       37.60      1.09 o 
  -2   0   9       39.76       39.70      0.81 o 
  -1   0   9       32.98       34.13      0.72 o 
   0   0   9        8.06        8.39      0.25 o 
   1   0   9        2.88        2.51      0.19 o 
   2   0   9      102.45      100.36      2.61 o 
  -2   1   9       31.59       34.22      0.73 o 
  -1   1   9        0.04        0.14      0.06 o 
   0   1   9        1.91        3.50      0.42 o 
   1   1   9       10.54       10.35      0.43 o 
                                                 
